# Supplementary material for: Advancing tuberculosis diagnosis and management in cynomolgus macaques using Xpert MTB/RIF ultra assay
Source: Sci Rep. 2024 Jan 17;14:1518. doi: 10.1038/s41598-024-51824-y (PMC10794203; doi:10.1038/s41598-024-51824-y)
Supplement: Supplementary file 1 — Supplementary Information. [file 41598_2024_51824_MOESM1_ESM.xlsx]

## Sheet: Annex1
	Positive	Pos
	Negative	Neg
	-	-
	ND	-
	M. fortuitum group	Mf
	Mycobacterium sp.	MS
	M. gordonae	Mg
	M.intracellulare	Mi
	Invalid	MS
	M. scrofulaceum	Mc
	M.tuberculosis/ M.canetti	Mtb
	Positive mix with other bacteria
	dead/loss	no.
	dead from tb	no.
	Cage no.	C1/1																				C4/1									cage 4/5							cage 5/1
	tatoo no.	31	32	33	34	35	36	37	38	39	40	41	42	43	44	45	46	47	48	49		83	84	85	86	88	87	89	90		193	194	195	196	197	198		91	92	93	94	95	96	97	98	99	100	101	102
Screening (R0)	Xpert
	AFB
	Line Probe Assay (LPA)	-	Mf	-	-	Mf	MS	MS	MS	-	-	Mg	Mg	Mf	MS	Mf	Mi	Mg	Mf	Mf		-	-	-	-	-	-	-	-		-	-	-	-	-	-		-	Mf	-	-	-	-	-	MS	-	-	-	Mt
	TST
	Chest X-ray
Prospective R1	Xpert	Neg
	AFB	-
	Line Probe Assay (LPA)	-	-	Mf	-	MS	-	Mf	Mf	-	MS	MS	MS	-	-	-	MS	MS	-	-		-	-	-	-	-	-	-	-		-	-	-	-	-	-			-	-	-	-	-	-	-	-	-	-	-
Prospective R2	Xpert
	AFB	-	-	-	-	-	-	-	-	-	-	-	-	-	-	-		-	-	-		-	-	-	-	-	-	-	-		-	-	-	-	-	-					-	-	-	-	-		-		-
	Line Probe Assay (LPA)	-	-	-	-	-	-	-	-	-	-	-	-	-	-	-		-	-	-		-	-	-	-	-	-	-	-		-	-	-	-	-	-			-	Msz	-	-	-	-	-	Mt	-		-
Prospective R4	Xpert
	AFB
	Line Probe Assay (LPA)
	Cage no.	cage 2/2								N9										cage 5/2			Q3				C2/1
	tatoo no.	114	115	116	117	118	119	120		262	263	264	265	266	267	268	269	270		199	200		298	299	300		50	51	52	53	54	55	56	57	58	59	60	61	62	63	64	65	66	67	68	69	70	71	72
Screening (R0)	Xpert
	AFB	-
	Line Probe Assay (LPA)	-	-	-	-	-	-	Mf		-	-	-	-	-	-	-	-	-		-	-		-	-	-		-	-	-	-	-	-	-	-	-	-	-	-	-	-	-	-	-	-	-	-	-	-	-
	TST
	Chest X-ray
R1_KBK2204xxx	Xpert
	AFB
	Line Probe Assay (LPA)		-	-	-	-	-	-		-	-	-	-	-	-	-	-	-		-	-		-	-	-		MS	-	Mf	-	-	-	-	-	-	-	-	MS	-	MS	Mf	Mc	-	-	MS	-	-		-
Prospective R2	Xpert
	AFB	-	-	-	-	-	-	-		-	-	-	-	-	-	-	-			-	-		-	-	-		-		-	-	-	-	-	-	-	-	-	-	-	-	-	-	-	-	-	-	-		-
	Line Probe Assay (LPA)	-	-	-	-	-	-	-		-	-	-	-	-	-	-	-			-	-		-	-	-		-		-	-	-	-	-	-	-	-	-	-	-	-	-	-	-	-	-	-	-		-
R4	Xpert
	AFB
	Line Probe Assay (LPA)
	Cage no.	C3/2									C3/3								C4/2								C4/6													cage 1/6									Q2
	tatoo no.	1	2	3	4	5	6	7	8		9	10	11	12	13	14	15		16	17	18	19	20	21	30		227	228	229	230	231	232	233	234	235	236	237	238		106	107	108	109	110	111	112	113		295
Screening (R0)	Xpert	Neg	Neg	Neg	Neg	Neg	Neg	Neg	Neg		Neg	Neg	Neg	Neg	Neg	Neg	Neg		Neg	Neg	Neg	Neg	Neg	Neg	Neg		Neg	Neg	Neg	Neg	Neg	Neg	Neg	Neg	Neg	Neg	Neg	Neg		Neg	Neg	Neg	Neg	Neg	Neg	Neg	Neg		Neg
	AFB	-	-	-	-	-	-	-	-		-	-	-	-	-	-	-		-	-	-	-	-	-	-		-	-	-	-	-	-	-	-	-	-	-	-		-	-	-	Pos	-	-	Pos	Pos		-
	Line Probe Assay (LPA)	-	-	-	-	-	-	-	-		-	-	-	-	-	-	-		-	-	-	-	-	-	-		-	-	-	-	-	-	-	-	-	-	-	-		-	-	-	Mf	-	-	MS	Mf		-
	TST	Neg	Neg	Neg	Neg	Neg	Pos	Neg	Pos		Neg	Pos	Neg	Neg	Neg	Neg	Neg		Neg	Pos	Neg	Neg	Neg	Neg	Neg		Pos	Neg	Neg	Pos	Neg	Neg	Neg	Neg	Neg	Neg	Neg	Neg		Neg	Neg	Neg	Pos	Neg	Neg	Pos	Pos		Neg
	Chest X-ray	Neg	Neg	Neg	Neg	Neg	Neg	Neg	Neg		Neg	Neg	Neg	Neg	Neg	Neg	Neg		Neg	Neg	Pos	Neg	Neg	Neg	Neg		Neg	Neg	Neg	Neg	Neg	Neg	Neg	Neg	Neg	Neg	Neg	Neg		Neg	Neg	Neg	Neg	Neg	Neg	Neg	Neg		Neg
	Cage no.	cage 2/5												cage 3/4													cage 3/6									cage 4/4										อนุบาล
	tatoo no.	134	135	136	137	138	139	140	141	142	143	144		156	157	158	159	160	161	162	163	164	165	166	167		176	177	178	179	180	181	182	183		184	185	186	187	188	189	190	191	192		278	279	280	281
Screening (R0)	Xpert	Neg	Neg	Neg	Neg	Neg	Neg	Neg	Neg	Neg	Neg	Neg		Neg	Neg	Neg	Neg	Neg	Neg	Neg	Neg	Neg	Neg	Neg	Neg		Neg	Neg	Neg	Neg	Neg	Neg	Neg	Neg		Neg	Neg	Neg	Neg	Neg	Neg	Neg	Neg	Neg		Neg	Neg	Neg	Neg
	AFB	-	-	-	-	-	-	-	-	-	-	-		-	-	-	-	-	-	-	-	-	-	-	Pos		-	-	-	-	-	-	-	-		-	-	-	-	-	-	-	-	-		-	-	-	-
	Line Probe Assay (LPA)	-	-	-	-	-	-	-	-	-	-	-		-	-	-	-	-	-	-	-	-	-	-	MS		-	-	-	-	-	-	-	-		-	-	-	-	-	-	-	-	-		-	-	-	-
	TST	Neg	Neg	Neg	Neg	Neg	Neg	Pos	Neg	Neg	Neg	Neg		Neg	Neg	Neg	Neg	Neg	Neg	Neg	Pos	Pos	Neg	Neg	Pos		Neg	Neg	Pos	Neg	Neg	Neg	Neg	Neg		Neg	Neg	Neg	Neg	Neg	Neg	Pos	Neg	Neg		Neg	Neg	Neg	Neg
	Chest X-ray	Neg	Neg	Neg	Neg	Neg	Neg	Neg	Neg	Neg	Neg	Neg		Neg	Neg	Neg	Neg	Neg	Neg	Neg	Neg	Neg	Neg	Neg	Neg		Neg	Neg	Neg	Neg	Neg	Neg	Neg	Neg		Neg	Neg	Neg	Neg	Neg	Neg	Neg	Neg	Neg		Neg	Neg	Neg	Neg
	Cage no.	cage 5/3											cage 5/4										N2			N3		N4					N5						N6										cage 2/6
	tatoo no.	201	202	203	204	205	206	207	208	209	210		211	212	213	214	215	216	217	218	219		310	311		312		301	302	303	304		313	314	315	316	317		318	319	320	321	322	323	324	325	326		145
Screening (R0)	Xpert	Neg	Neg	Neg	Neg	Neg	Neg	Neg	Neg	Neg	Neg		Neg	Neg	Neg	Neg	Neg	Neg	Neg	Neg	Neg		Neg	Neg		Neg		Neg	Neg	Neg	Neg		Neg	Neg	Neg	Neg	Neg		Neg	Neg	Neg	Neg	Neg	Neg	Neg	Neg	Neg		Neg
	TST	Neg	Pos	Neg	Neg	Neg	Pos	Neg	Neg	Neg	Neg		Neg	Pos	Neg	Neg	Neg	Neg	Neg	Neg	Pos		Neg	Pos		Neg		Neg	Pos	Neg	Neg		Pos	Neg	Neg	Neg	Neg		Neg	Neg	Pos	Neg	Neg	Neg	Neg	Neg	Neg		Neg
	Chest X-ray	Neg	Neg	Neg	Neg	Neg	Neg	Neg	Neg	Neg	Neg		Neg	Neg	Neg	Neg	Neg	Neg	Neg	Neg	Neg		Neg	Neg		Neg		Neg	Neg	Neg	Neg		Neg	Neg	Neg	Neg	Neg		Neg	Neg	Neg	Neg	Neg	Neg	Neg	Neg	Neg		Neg
	AFB	-	-	-	-	-	-	-	-	-	-		-	-	-	-	-	-	-	-	-		-	-		-		-	-	-	-		-	-	-	-	-		-	-	-	-	-	-	-	-	-		-
	Line Probe Assay (LPA)	-	-	-	-	-	-	-	-	-	-		-	-	-	-	-	-	-	-	-		-	-		-		-	-	-	-		-	-	-	-	-		-	-	-	-	-	-	-	-	-		-
	Cage no.	C5/6					N7															N8										cage 5/6				C4/3									cage 2/4
	tatoo no.	223	224	225	226		239	240	244	249	241	242	243	245	246	247	248	250	251	252		253	254	255	256	257	258	259	260	261		220	221	222		22	23	24	25	26	27	28	29		127	128	129	130	131
Screening (R0)	Xpert	Neg	Neg	Neg	Neg		Neg	Neg	Neg	Neg	Neg	Neg	Neg	Neg	Neg	Neg	Neg	Neg	Neg	Neg		Neg	Neg	Neg	Neg	Neg	Neg	Neg	Neg	Neg		Neg	Neg	Neg		Neg	Neg	Neg	Neg	Neg	Neg	Neg	Neg		Neg	Neg	Neg	Neg	Neg
	TST	Neg	Neg	Neg	Neg		Neg	Neg	Neg	Neg	Neg	Neg	Neg	Neg	Neg	Neg	Neg	Neg	Neg	Neg		Neg	Neg	Neg	Neg	Neg	Neg	Neg	Neg	Neg		Neg	Neg	Neg		Neg	Neg	Neg	Neg	Neg	Neg	Neg	Neg		Neg	Neg	Neg	Neg	Neg
	Chest X-ray	Neg	Neg	Neg	Neg		Neg	Neg	Neg	Neg	Neg	Neg	Neg	Neg	Neg	Neg	Neg	Neg	Neg	Neg		Neg	Neg	Neg	Neg	Neg	Neg	Neg	Neg	Neg		Neg	Neg	Neg		Neg	Neg	Neg	Neg	Neg	Neg	Neg	Neg		Neg	Neg	Neg	Neg	Neg
	AFB	-	-	-	-		-	-	-	-	-	-	-	-	-	-	-	-	-	-		-	-	-	-	-	-	-	-	-		-	-	-		-	-	-	-	-	-	-	-		-	-	-	-	-
	Line Probe Assay (LPA)	-	-	-	-		-	-	-	-	-	-	-	-	-	-	-	-	-	-		-	-	-	-	-	-	-	-	-		-	-	-		-	-	-	-	-	-	-	-		-	-	-	-	-
	Cage no.	N10
	tatoo no.	271	272	273	274	275	276	277
screen	Xpert	Neg	Neg	Neg	Neg	Neg	Neg	Neg
	TST	Neg	Neg	Neg	Neg	Neg	Neg	Neg
	Chest X-ray	Neg	Neg	Neg	Neg	Neg	Neg	Neg
	AFB	-	-	-	-	-	-	-
	Line Probe Assay (LPA)	-	-	-	-	-	-	-
[truncated: 10 more columns]
